# Supplementary material for: Analysis of the epidemiological situation of influenza in Guangzhou under the prevention and control of COVID‐19 in June 2022
Source: Clin Respir J. 2024 May 1;18(5):e13754. doi: 10.1111/crj.13754 (PMC11063456; doi:10.1111/crj.13754)
Supplement: Supplementary file 1 — Table S1. Sanger sequencing primers. IFA: Influenza A virus; IFB: Influenza B virus; RSV: Respiratory syncytial virus; HADV: Human Adenovirus; HMPV: Human Metapneumovirus; HBOV: Human Boca virus; MP: Mycoplasma pneumonia; CP: Chlamydia pneumonia; HRV: Human Rhinovirus; 229E: Coronavirus subtype 229E; NL63:Coronavirus subtype NL63 OC43: Coronavirus subtype OC43; HKU1: Coronavirus subtype HKU1; PIV1:Parainfluenza virus type 1; PIV2: Parainfluenza virus type 2; PIV3: Parainfluenza virus type 13; PIV4: Parainfluenza virus type 4; ORF1Ab: ORF1ab gene of COVID‐19; N: N gene of COVID‐19. [file CRJ-18-e13754-s001.xlsx]

## Sheet: Sheet1
forward primer	5'-3'
CX-IFA-R1	TTAGCAACCTCCATGGCCTCC
CX-IFB-R1	TTCCCATTCCATTCATTGTTT
CX-RSV-R1	GTGAGATCTTTGACTGTAGTT
CX-HADV-R1	CGTGGAGTGCGAAACCGTCTG
CX-HMPV-R1	TTTGTAGCAAGCAACCAGAG
CX-HBOV-R1	GAAGCTCTGTGTTGACTGAAT
CX-MP-R1	GGGTGTTCCGGTAAGGTAG
CX-CP-R1	AGTAGCTGTTGCTACGCCAGC
CX-HRV-R1	TTGTCACCATAAGCAAAATAT
CX-229E-R1	GTCTCTGGGGCCAAAACATTG
CX-NL63-R1	CTGCTCAATGAACTTAGGAAGGTTC
CX-OC43-R1	CATTCTTCTGACCACGCTGAC
CX-HKU1-R1	CATAATAGCCTTGAGGCAAAATC
CX-PIV1-R1	GAACCAGTTGCAGTCTGGGTT
CX-PIV2-R1	ATATGCTGCTTTGTGATTGGT
CX-PIV3-R1	TGCATTCTCATTTATTGGAT
CX-PIV4-R1	CTATTACCCAAGCCAAATTTAA
CX-ORF1Ab-R1	AAACATACGGATTAACAGACAA
CX-N-R1	GTAGCCAATTTGGTCATCTG
Reverse primer	5'-3'
CX-IFA-R2	TTTAGGGCATTTTGGACAAA
CX-IFB-R2	ATAATCGGTGCTCTTGACCAAAT
CX-RSV-R2	GTCATCGTCTTTTTCTAGGACATTG
CX-HADV-R2	ATGATGCCCCAGTGGTCTTACATGC
CX-HMPV-R2	CTGAAAACTGCCGCACAACATTTA
CX-HBOV-R2	TTTCTGGACTCCCTTTTCT
CX-MP-R2	TACAGGACTTAACCCAACATCTCACG
CX-CP-R2	TATAAAGGCGTTGCTTTCCCCTTGCCA
CX-HRV-R2	GAAACACGGACACCCAAAGTAGT
CX-229E-R2	ACAATGTGACTATCAAACAGCA
CX-NL63-R2	ACCTTTGGCATCAACACCATTCTG
CX-OC43-R2	CTTCCTGAGCCTTCAATATAG
CX-HKU1-R2	GGCTATTAGAAGCAGACCTTC
CX-PIV1-R2	TCCCTTCGGCACCTAAATAATTCTG
CX-PIV2-R2	CACAACCTCCTGGTATAGCAGTGA
CX-PIV3-R2	GACCTCCATACCCGAGAAATAT
CX-PIV4-R2	ATCATCATCTGCCAAATCGGCAAT
CX-ORF1ab-R2	CGCGGAGTTGATCACAACTA
CX-N-R2	TAGAAGCCTTTTGGCAAT
下游引物 R	5'-3'
CX-IFA-R3	TGTGGTCACTGTTCCCATCCT
CX-IFB-R3	TTTGCTGTGTTCATAGCTGAGAC
CX-RSV-R3	GAATGCTCCTTTGTTGTCAGT
CX-HADV-R3	ATGTCAAAGAATGTGCTGGCC
CX-HMPV-R3	TATGATCCCTACTCTGTTGCT
CX-HBOV-R3	GTAACCAGGAAGCACCCACCC
CX-MP-R3	AAAGAACTCTAAGCGGAGAC
CX-CP-R3	CAAATACGGGATGAGACTCTA
CX-HRV-R3	TGTGCAATAGCAGCGGGGTTA
CX-229E-R3	GAGATTTGGATTCACCACGAC
CX-NL63-R3	TTCAGCAAGCTGTGGAAAACC
CX-OC43-R3	TCTTATTTTGCTGCACGCGGC
CX-HKU1-R3	ACGATTATTGGGTCCACGTGA
CX-PIV1-R3	CGATGTATTTGCGTACAGTG
CX-PIV2-R3	ATATGCTGCTTTGTGATTGG
CX-PIV3-R3	CTCTCTGTGTTTTCCCAG
CX-PIV4-R3	ATGATTCTGCATTGATGTG
CX-ORF3ab-R3	CCATTAGTTTGGCTGCTGTT
CX-N-R3	TAGCACGATTGCAGCATTGTT
